# Supplementary material for: Predictive Value of Quantitative Parameters of 18F-FDG PET/CT in Patients with Liposarcoma
Source: Diagnostics (Basel). 2024 Sep 12;14(18):2021. doi: 10.3390/diagnostics14182021 (PMC11431839; doi:10.3390/diagnostics14182021)
Supplement: Supplementary file 1 [file diagnostics-14-02021-s001.zip]

Archive with 1 entries (1 files):
- diagnostics-3141778-supplementary.pdf
